# Supplementary material for: Equivalent input produces different output in the UniFrac significance test
Source: BMC Bioinformatics. 2014 Aug 13;15(1):278. doi: 10.1186/1471-2105-15-278 (PMC4141948; doi:10.1186/1471-2105-15-278)
Supplement: Supplementary file 1 — Additional file 1: Newick Tree for Figure 3 . Newick tree input to UniFrac web service for the example in Figure 3. (TXT 15 bytes) [file 12859_2012_6545_MOESM1_ESM.txt]

(A:0.1,B:0.1);
