# Supplementary material for: Equivalent input produces different output in the UniFrac significance test
Source: BMC Bioinformatics. 2014 Aug 13;15(1):278. doi: 10.1186/1471-2105-15-278 (PMC4141948; doi:10.1186/1471-2105-15-278)
Supplement: Supplementary file 2 — Additional file 2: Environment File for Figure 3 . Environment file input to the UniFrac web service for the example in Figure 3. (TXT 51 bytes) [file 12859_2012_6545_MOESM2_ESM.txt]

A	Sample1	4	
A	Sample2	0	
B	Sample1	0	
B	Sample2	4
