# Supplementary material for: Equivalent input produces different output in the UniFrac significance test
Source: BMC Bioinformatics. 2014 Aug 13;15(1):278. doi: 10.1186/1471-2105-15-278 (PMC4141948; doi:10.1186/1471-2105-15-278)
Supplement: Supplementary file 3 — Additional file 3: Newick Tree for Figure 2 . Newick tree input to the UniFrac web service for the example in Figure 2. (TXT 65 bytes) [file 12859_2012_6545_MOESM3_ESM.txt]

((A:0, AA:0, AAA:0, AAAA:0):0.1,(B:0, BB:0, BBB:0, BBBB:0):0.1);
