# Supplementary material for: Equivalent input produces different output in the UniFrac significance test
Source: BMC Bioinformatics. 2014 Aug 13;15(1):278. doi: 10.1186/1471-2105-15-278 (PMC4141948; doi:10.1186/1471-2105-15-278)
Supplement: Supplementary file 4 — Additional file 4: Environment File for Figure 2 . Environment file input to the UniFrac web service for the example in Figure 2. (TXT 216 bytes) [file 12859_2012_6545_MOESM4_ESM.txt]

A	Sample1	1
A	Sample2	0
AA	Sample1	1
AA	Sample2	0
AAA	Sample1	1
AAA	Sample2	0
AAAA	Sample1	1
AAAA	Sample2	0
B	Sample1	0
B	Sample2	1
BB	Sample1	0
BB	Sample2	1
BBB	Sample1	0
BBB	Sample2	1
BBBB	Sample1	0
BBBB	Sample2	1
